# Supplementary material for: Molecular alterations in basal cell carcinoma subtypes
Source: Sci Rep. 2021 Jun 24;11:13206. doi: 10.1038/s41598-021-92592-3 (PMC8225846; doi:10.1038/s41598-021-92592-3)
Supplement: Supplementary file 3 — Supplementary Information 3. [file 41598_2021_92592_MOESM3_ESM.xlsx]

## Sheet: Foglio1
PTCH1 alterations
Nucleotidic change	Amminoacidic change	Mutation Type	Clinical implication	In silico prediction of functional effect	Databases variant occurrence
c.1414delinsTT	p.A472fs	frameshift substitution	Pathogenic	Damaging
c.3912_3913delGG	p.R1304fs	frameshift deletion	Likely oncogenic	Damaging
c.773dupA	p.N258fs	frameshift insertion	Likely oncogenic	Damaging
c.782C>T	p.P261L	missense	Uncertain significance
c.672C>A	p.Y224*	stop gain	Pathogenic	Damaging
c.2561_2562AA		frameshift substitution
c.2001_2004TTA		frameshift substitution
c.945+2T>A	p.?	splicing	Pathogenic	Damaging
c.1119C>G	p.Y373*	stopgain	Pathogenic	Damaging
c.584G>A	p.R195K	missense	Likely Pathogenic	Damaging	COSM17520: Basal cell carcinoma
c.3206G>A	p.G1069D	missense	Likely pathogenic	Damaging
c.2522C>T	p.P841L	missense	Uncertain significance		Basal Cell Carcinoma (UNIGE, Nat Genet 2016)
c.3262_3263insTGCCCGTGGTCATCCTGATCG	p.V1081_I1087dup	nonframeshift insertion	Likely pathogenic		Basal Cell Carcinoma (UNIGE, Nat Genet 2016)
c.3450-1G>A	p.?	splicing	Pathogenic	Damaging	Basal Cell Carcinoma (UNIGE, Nat Genet 2016); Pediatric Meduloblastoma: ICGC Somatic
c.1725_1726delCCinsTT	p.Q576*	nonsense	Pathogenic	Damaging	COSM17467: Basal cell carcinoma
c.2887+1G>A	p.?	splicing	Pathogenic	Damaging	Cancer Hotspots:Small cell lung cancer
c.2138C>T	p.S713F	missense	Uncertain significance
c.1216-1G>A	p.?	splicing	Pathogenic	Damaging	Cancer Hotspots: Medulloblastoma
c.1347+1G>A	p.?	splicing	Probably pathogenic	Damaging	Cancer Hotspots: Basal cell carcinoma;LOVD database
c.1589_1596AGAATCCC		nonframeshift substitution
c.1312delA	p.S438fs	frameshift deletion	Likely oncogenic
c.1804C>T	p.R602*	stopgain	Pathogenic	Damaging	COSM14464: Basal cell carcinoma AND Primitive neuroectodermal tumour-medulloblastoma AND Endometrioid carcinoma AND Adenocarcinoma
c.2672delG	p.G891fs	frameshift deletion	Likely oncogenic
c.2307_2308delCCinsTT	p.R770*	nonsense	Pathogenic	Damaging	COSM17473: Basal cell carcinoma
c.3450-1G>A	p.?	splicing	Pathogenic	Damaging	ICGC Somatic: Medulloblastoma; dbSNP ID: rs1403732379
c.1223_1225TTT		nonframeshift substitution
c.767_768AA		nonframeshift substitution
c.179A>C	p.K60T	missense	Uncertain significance
c.768G>A	p.W256*	nonsense	Pathogenic	Damaging	COSM17532: Basal cell carcinoma
c.275_280TGTTACAT		frameshift substitution
c.261_272TATTTTAAACTGGGT		nonframeshift substitution
c.1728+1G>A	p.?	splicing	Pathogenic	Damaging
c.738_746delATACCTCCT	p.246_249del	nonframeshift deletion	Uncertain significance
c.3355delC	p.L1119fs	frameshiftDeletion	Likely oncogenic	Likely loss-of-function	Basal Cell Carcinoma (UNIGE, Nat Genet 2016)
c.4025G>C	p.R1342P	missense	Uncertain significance
c.1380_1381delGGinsAA	p.W460_D461delins*N	nonsense, missense	Uncertain significance
c.250C>T	p.Q84*	stopgain	Likely pathogenic	Likely damaging	HGMD ID: CM043331
c.3395C>T	p.S1132F	missense	Pathogenic	Likely damaging	HGMD ID :CM962579
c.1067+2T>A	p.?	splicing	Pathogenic	Damaging
c.260T>A	p.L87*	stopgain	Likely pathogenic	Likely damaging
c.1454_1455insACT	p.L485delinsLL	nonframeshiftInsertion
c.2189_2190delGGinsAA	p.W730*	nonframeshift substitution	Likely oncogenic	Damaging	Basal Cell Carcinoma (UNIGE, Nat Genet 2016)
c.1703C>T	p.P568L	missense	Pathogenic	Damaging	COSM96963: Basal cell carcinoma; ICGC(SKCM-US) : Skin Cutaneous melanoma - TCGA COSU540
c.1501C>T	p.Q501*	stopgain	Pathogenic	Damaging	Cancer Hotspots:Lung adenocarcinoma
c.4330A>G	p.S1444G	missense	Polymorphism (MutationTaster69)	Probably harmless
c.4022delC	p.P1341fs	frameshift deletion	Likely oncogenic
c.2353dupA	p.T785fs	frameshift insertion	Likely oncogenic
c.74delG	p.P25fs	frameshift deletion	Likely oncogenic
c.3277G>A	p.G1093R	missense	Likely pathogenic	Damaging	Basal Cell Carcinoma (UNIGE, Nat Genet 2016)
c.499G>A	p.A167T	missense	Likely Benign		ClinVar RCV000628337: Gorlin Syndrome; dbSNP ID: rs149547604
c.1935C>A	p.Y645*	nonsense	Pathogenic	Damaging
c.1225C>T	p.Q409*	nonsense	Likely pathogenic	Damaging	CllinVar RCV000813202: Gorlin Syndrome
c.1216-2A>T	p.?	splicing	Probably pathogenic	Damaging	LOVD database
c.3054G>A	p.W1018*	nonsense	Pathogenic	Damaging	COSM14446: Basal cell carcinoma
c.2552_2553delGGinsAA	p.W851*	nonsense	Likely oncogenic	Damaging
c.1776delT	p.F592fs	frameshift deletion	Likely oncogenic
c.654_654AA		frameshift substitution
c.262_264delTTT	p.F88del	nonframeshift deletion	Uncertain Significance
c.260_264AA		nonframeshift substitution
c.950_951insCT	p.L317fs	frameshiftInsertion	Likely oncogenic
c.1999G>T	p.E667*	nonsense	Likely pathogenic	Damaging	ClinVar RCV000824490: Gorlin Syndrome
c.1703_1704T		frameshift substitution
c.2139_2140delCCinsTT	p.Q714*	nonframeshift substitution	Likely oncogenic
CSMD1 alterations
Nucleotidic change	Amminoacidic change	Mutation Type	Clinical implication	In silico prediction of protein functional effect	Databases variant occurrence
c.6971T>A	p.V2324D	missense	Likely benign	Probably harmless
c.1748C>T	p.S583L	missense	Uncertain significance		Basal Cell Carcinoma (UNIGE, Nat Genet 2016)
c.5529dupA	p.V1844fs	frameshift insertion	Pathogenic	Damaging
c.8323C>T	p.R2775*	stop gain	Pathogenic	Damaging	dbSNP ID: rs368660845
c.3863G>A	p.R1288Q	missense	Uncertain significance		dbSNP ID: rs780978438; Skin Cutaneous Melanoma (TCGA, PanCancer Atlas), Basal Cell Carcinoma (UNIGE, Nat Genet 2016)
c.2678C>T	p.S893F	missense	Uncertain significance
c.1867C>T	p.H623Y	missense	Uncertain significance
c.1801C>T	p.P601S	missense	Uncertain significance		Skin Cutaneous Melanoma (TCGA, PanCancer Atlas)
c.985G>A	p.D329N	missense	Likely benign	Probably harmless	dbSNP ID: rs770518582; Lung Squamous Cell Carcinoma AND Skin Cutaneous Melanoma (TCGA, PanCancer Atlas)
c.4408_4409TT		nonframeshift substitution
c.10536-1G>A	p.?	splicing	Pathogenic	Damaging
c.10505C>T	p.S3502L	missense	Uncertain significance		Skin Cutaneous Melanoma (TCGA, PanCancer Atlas)
c.8960G>A	p.G2987E	missense	Likely pathogenic	Damaging	dbSNP ID: rs865783864; Basal Cell Carcinoma (UNIGE, Nat Genet 2016), Skin Cutaneous Melanoma (TCGA, PanCancer Atlas)
c.9723_9731TCAGGTGCAGA		frameshift substitution
c.7099C>T	p.Q2367*	nonsense	Pathogenic	Damaging	Basal Cell Carcinoma (UNIGE, Nat Genet 2016)
c.5999G>A	p.C2000Y	missense	Uncertain significance
c.8021G>A	p.R2674Q	missense	Polymorphism (MutationTaster69)	Probably harmless	Basal Cell Carcinoma (UNIGE, Nat Genet 2016), Skin Cutaneous Melanoma (TCGA, PanCancer Atlas)
c.7836T>G	p.D2612E	missense	Polymorphism (MutationTaster69)	Probably harmless
c.1540G>A	p.G514R	missense	Uncertain significance		dbSNP ID: rs1284594328
c.1148G>A	p.G383E	missense	Uncertain significance		Skin Cutaneous Melanoma (TCGA, PanCancer Atlas)
c.4713G>A	p.M1571I	missense	Likely benign	Probably harmless
c.3086C>T	p.S1029L	missense	Uncertain significance		dbSNP ID: rs773842728; Basal Cell Carcinoma (UNIGE, Nat Genet 2016); Skin Cutaneous Melanoma AND Cervical Squamous Cell Carcinoma AND Colorectal Adenocarcinoma (TCGA, PanCancer Atlas)
c.2623G>A	p.D875N	missense	Uncertain significance
c.9259C>T	p.P3087S	missense	Polymorphism (MutationTaster69)	Probably harmless	Colorectal Adenocarcinoma (TCGA, PanCancer Atlas)
c.3001G>A	p.G1001R	missense	Uncertain significance
c.1967G>A	p.G656D	missense	Pathogenic	Damaging
c.4985-2-A>T	p.?	splicing	Pathogenic	Damaging
c.3378delinsATA	p.N1126K	frameshift substitution	Polymorphism (MutationTaster69)	Probably harmless
c.2159_2160delCT	p.S720fs	frameshift insertion	Pathogenic	Damaging
c.3990_3991insG	p.I1331fs	frameshift insertion	Pathogenic	Damaging
c.9977delA	p.K3326fs	frameshift deletion	Pathogenic	Damaging
c.2462C>T	p.S821L	missense	Uncertain Significance		dnSNP ID: rs778158799; Basal Cell Carcinoma (UNIGE, Nat Genet 2016)
c.4018G>A	p.D1340N	missense	Uncertain Significance		dnSNP ID: rs750813538
c.1807G>A	p.E603K	missense	Uncertain Significance		dbSNP ID: rs749364226; Basal Cell Carcinoma (UNIGE, Nat Genet 2016), Skin Cutaneous Melanoma (TCGA, PanCancer Atlas)
c.3875C>T	p.P1292L	missense	Uncertain Significance
c.3826G>A	p.E1276K	missense	Pathogenic	Damaging	dbSNP ID: rs534926586; Basal Cell Carcinoma (UNIGE, Nat Genet 2016), Skin Cutaneous Melanoma (TCGA, PanCancer Atlas)
c.3164G>A	p.R1055Q	missense	Likely benign	Probably harmless	dbSNP ID: rs754510346; Basal Cell Carcinoma (UNIGE, Nat Genet 2016)
c.3019A>G	p.T1007A	missense	Polymorphism (MutationTaster69)	Probably harmless
c.845C>T	p.P282L	missense	Uncertain Significance
c.206G>A	p.R69K	missense	Polymorphism (MutationTaster69)	Probably harmless	Basal Cell Carcinoma (UNIGE, Nat Genet 2016)
c.9328G>A	p.G3110R	missense	Pathogenic	Damaging	Basal Cell Carcinoma (UNIGE, Nat Genet 2016)
c.3691G>A	p.D1231N	missense	Uncertain Significance
c.3532C>T	p.L1178F	missense	Polymorphism (MutationTaster69)	Probably harmless
c.4843G>A	p.D1615N	missense	Likely benign	Probably harmless	Basal Cell Carcinoma (UNIGE, Nat Genet 2016)
c.2794G>C	p.G932R	missense	Pathogenic	Damaging
c.2107C>T	p.P703S	missense	Pathogenic	Damaging	Basal Cell Carcinoma (UNIGE, Nat Genet 2016)
c.9373G>A	p.D3125N	missense	Polymorphism (MutationTaster69)	Probably harmless	Basal Cell Carcinoma (UNIGE, Nat Genet 2016)
c.6389G>A	p.G2130E	missense	Uncertain Significance		Basal Cell Carcinoma (UNIGE, Nat Genet 2016)
c.2011C>T	p.R671C	missense	Pathogenic	Damaging	dbSNP ID: rs1244094374; Basal Cell Carcinoma (UNIGE, Nat Genet 2016)
c.4624C>T	p.R1542W	missense	Uncertain Significance		Uterine Corpus Endometrial Carcinoma (TCGA, PanCancer Atlas)
c.2851C>T	p.P951S	missense	Uncertain Significance		dbSNP ID: rs763113241; Sarcoma (TCGA, PanCancer Atlas)
c.7354G>A	p.G2452R	missense	Pathogenic	Damaging
c.5449G>T	p.G1817C	missense	Pathogenic	Damaging
c.5291G>A	p.R1764Q	missense	Uncertain Significance		dbSNP ID: rs1424242430; Basal Cell Carcinoma (UNIGE, Nat Genet 2016), Uterine Corpus Endometrial Carcinoma (TCGA, PanCancer Atlas)
c.2999C>T	p.T1000I	missense	Pathogenic	Damaging	Uterine Corpus Endometrial Carcinoma (TCGA, PanCancer Atlas)
c.1636_1637delGGinsAA	p.G546K	missense	Pathogenic	Damaging
c.616G>A	p.G206R	missense	Uncertain Significance
c.9881delT	p.F3294fs	frameshift deletion	Pathogenic	Damaging
c.8045_8056TCCCCAGACCCGAT		frameshift substitution
c.2400delT	p.F800fs	frameshift deletion	Pathogenic	Damaging
c.572_580TGGTGCA		frameshift substitution
c.6940A>G	p.T2314A	missense	Polymorphism (MutationTaster69)	Probably harmless
c.572_580TGGTGCA		frameshift substitution
c.1982C>T	p.S661F	missense	Uncertain Significance	Probably deleterious	dbSNP ID: rs374747407
c.6641G>A	p.G2214E	missense	Pathogenic	Damaging
c.3271C>T	p.R1091C	missense	Pathogenic	Damaging	dbSNP ID: rs1480620459; Adrenocortical Carcinoma AND Kidney Renal Papillary Cell Carcinoma (TCGA, PanCancer Atlas)
c.310G>A	p.G104R	missense	Pathogenic	Damaging	Basal Cell Carcinoma (UNIGE, Nat Genet 2016)
c.7877C>T	p.S2626F	missense	Polymorphism (MutationTaster69)	Probably harmless	Basal Cell Carcinoma (UNIGE, Nat Genet 2016), Skin Cutaneous Melanoma (TCGA, PanCancer Atlas)
c.5377G>A	p.D1793N	missense	Likely benign	Probably harmless	dbSNP ID: rs745955541; Basal Cell Carcinoma (UNIGE, Nat Genet 2016)
c.2984C>T	p.P995L	missense	Uncertain Significance
c.1055C>T	p.P352L	missense	Pathogenic	Damaging
c.581C>T	p.S194L	missense	Polymorphism (MutationTaster69)	Probably harmless	dbSNP ID: rs182008127; Basal Cell Carcinoma (UNIGE, Nat Genet 2016), Skin Cutaneous Melanoma AND Uterine Corpus Endometrial Carcinoma (TCGA, PanCancer Atlas)
c.517C>T	p.P173S	missense	Polymorphism (MutationTaster69)	Probably harmless	Basal Cell Carcinoma (UNIGE, Nat Genet 2016), Skin Cutaneous Melanoma (TCGA, PanCancer Atlas)
c.442C>T	p.P148S	missense	Likely benign	Probably harmless	dbSNP ID: rs548910975; Basal Cell Carcinoma (UNIGE, Nat Genet 2016)
c.3409G>A	p.E1137K	missense	Likely benign	Probably harmless
c.2814T>A	p.S938R	missense	Likely benign	Probably harmless
c.911G>A	p.G304E	missense	Pathogenic	Damaging
c.6413C>T	p.P2138L	missense	Uncertain significance
c.5824G>A	p.E1942K	missense	Uncertain significance		dbSNP ID: rs769301378; Basal Cell Carcinoma (UNIGE, Nat Genet 2016)
c.4106_4107insT	p.D1369fs	frameshift insertion	Pathogenic	Damaging
c.772G>A	p.G258R	missense	Pathogenic	Damaging	dbSNP ID: rs1212724563; Basal Cell Carcinoma (UNIGE, Nat Genet 2016)
c.632C>A	p.T211N	missense	Uncertain significance		dbSNP ID: rs755543538
c.4129T>C	p.S1377P	missense	Likely benign	Probably harmless
c.10483C>T	p.P3495S	missense	Uncertain significance		Skin Cutaneous Melanoma (TCGA, PanCancer Atlas)
c.2228G>A	p.G743E	misense	Uncertain significance		Basal Cell Carcinoma (UNIGE, Nat Genet 2016)
TP53 alterations
Nucleotidic change	Amminoacidic change	Mutation Type	Clinical implication	In silico prediction of protein functional effect	Databases variant occurrence
c.892G>T	p.E298*	stop gain	Pathogenic		COSM10710: Basal (triple-negative) carcinoma AND Ductal carcinoma AND ER-positive carcinoma
c.535C>T	p.H179Y	missense	Likely oncogenic	Damaging	COSM10768: Squamous cell carcinoma AND Adenocarcinoma
c.673-1G>A	p.?	splicing	Pathogenic	Damaging	ClinVar RCV000708630:Hereditary Cancer-Predisposing Syndrome
c.586C>T	p.R196*	nonsense	Pathogenic		COSM10705: Malignant melanoma AND carcinoma of unknown primary AND adenocarcinoma
c.948_949delCCinsTT	p.Q317*	stopgain	Pathogenic		COSM45309: Carcinoma
c.836G>A	p.G279E	missense	Likely oncogenic	Damaging	ClinVar RCV000492354:Hereditary cancer-predisposing syndrome;clinVar RCV000989709:Squamous cell carcinoma of the head and neck
c.529C>T	p.P177S	missense	Likely oncogenic	Damaging
c.880G>T	p.E294*	stopgain	Likely pathogenic		COSM10856: HER-positive carcinoma AND Carcinosarcoma-malignant mesodermal mixed tumour
c.733_734delGGinsAA	p.G245N	missense	Pathogenic	Damaging	HGMD ID CM010463
c.785G>T	p.G262V	missense	Likely oncogenic	Damaging
c.725G>T	p.C242F	missense	Pathogenic	Damaging	HGMD ID CM910618
c.529_546del	p.177_182del	nonframeshift deletion	Pathogenic	Damaging	HGMD ID CD983489)
c.839G>A	p.R280K	missense	Oncogenic	Damaging	HGMD ID: CM993218
c.772G>A	p.E258K	missense	Pathogenic	Damaging	dbSNP ID: rs121912652, Li-Fraumeni syndrome
c.722C>T	p.S241F	missense	Pathogenic	Damaging	dbSNP ID:rs28934573; Hepatoblastoma|Osteosarcoma|Hereditary_cancer-predisposing_syndrome,Li-Fraumeni_syndrome
c.580C>T	p.L194F	missense	Likely Pathogenic	Damaging	dbSNP ID:rs587780071
c.672_672AA		frameshift substitution
c.574C>T	p.Q192*	stopgain	Pathogenic	Damaging	COSM10733:ER-PR-HER-positive carcinoma AND Squamous cell carcinoma AND Adenocarcinoma; Basal Cell Carcinoma (UNIGE, Nat Genet 2016)
c.298C>T	p.Q100*	stopgain	Pathogenic	Damaging	COSM44032:Malignant melanoma AND carcinoma; Basal Cell Carcinoma (UNIGE, Nat Genet 2016)
c.811G>A	p.E271K	missense	Pathogenic	Damaging
c.1045G>T	p.E349*	nonsense	Pathogenic	Damaging	COSM10770: Basal (triple-negative) carcinoma AND cell renal cell carcinoma AND Adenocarcinoma AND Glioma
c.1023_1024delCCinsTT	p.R342*	stopgain	Pathogenic	Damaging	HGMD ID: CM004908
c.991C>T	p.Q331*	nonsense	Pathogenic	Damaging	COSM11354: Basal (triple-negative) carcinoma AND ER-positive carcinoma
c.813_814delGGinsAA	p.V272M	nonframeshift substitution	Pathogenic	Damaging	HGMD ID: CM920676
c.853G>A	p.E285K	missense	Pathogenic	Damaging	HGMD ID: CM995136
c.856G>A	p.E286K	missense	Pathogenic	Damaging	dbSNP ID: rs786201059,Hereditary_cancer-predisposing_syndrome
c.748_749delCCinsTT	p.P250F	nonframeshift substitution	Pathogenic	Damaging	HGMD ID: CM973401
c.277delC	p.L93fs	frameshift deletion	Pathogenic	Damaging
c.625A>T	p.R209*	nonsense	Likely pathogenic	Damaging	COSM11290: Hepatocellular carcinoma AND Ductal carcinoma AND Small cell carcinoma AND Adenocarcinoma
c.375+1G>A	p.?	splicing	Likely pathogenic	Damaging	dbSNP ID: rs1567555445; clinVar RCV000785320: Neoplasm of ovary
NOTCH1 alterations
Nucleotidic change	Amminoacidic change	Mutation Type	Clinical implication	In silico prediction of protein functional effect	Databases variant occurrence
c.3266_3267delGGinsAA	p.W1089*	nonframeshift substitution	Oncogenic	Damaging	Basal Cell Carcinoma (UNIGE, Nat Genet 2016); Head and Neck Squamous Cell Carcinoma (TCGA, PanCancer Atlas)
c.1270G>A	p.E424K	missense	Pathogenic	Damaging	COSM120967: Basal (triple-negative) carcinoma AND Squamous cell carcinoma AND Adenocarcinoma; Basal Cell Carcinoma (UNIGE, Nat Genet 2016)
c.1264C>T	p.P422S	missense	Pathogenic	Damaging	COSM124801: Squamous cell carcinoma AND Glioma
c.2252A>G	p.D751G	missense	Pathogenic	Damaging
c.1365_1366insGTCAACGAG	p.V453_E455dup	nonframeshiftInsertion
c.3421T>C	p.Y1141H	missense	Pathogenic	Damaging
c.1868dupA	p.N623fs	frameshift insertion	Pathogenic	Damaging
c.4325delC	p.P1442fs	frameshift deletion	Pathogenic	Damaging
c.6215delG	p.G2072fs	frameshift deletion	Pathogenic	Damaging
c.5624dupA	p.N1875fs	frameshift insertion	Pathogenic	Damaging
c.5221delG	p.A1741fs	frameshift deletion	Pathogenic	Damaging
c.1238dupT	p.V413fs	frameshift insertion	Pathogenic	Damaging
c.1154C>T	p.S385F	missense	Pathogenic	Damaging	Uterine Carcinosarcoma AND Head and Neck Squamous Cell Carcinoma (TCGA, PanCancer Atlas)
c.5260_5264TGCTG		nonframeshift substitution
c.2208-1G>A		splicing	Pathogenic	Damaging
c.1093C>T	p.R365C	missense	Oncogenic	Damaging	COSM99651: Squamous cell carcinoma AND Astrocytoma; Basal Cell Carcinoma (UNIGE, Nat Genet 2016)
c.1378C>T	p.P460S	missense	Oncogenic	Damaging	COSM3655816: Squamous cell carcinoma AND Malignant melanoma; Basal Cell Carcinoma (UNIGE, Nat Genet 2016)
c.1172C>T	p.P391L	missense	Pathogenic	Damaging	Basal Cell Carcinoma (UNIGE, Nat Genet 2016)
c.2173_2191delTGCGTCCACGGGGCCTGCC	p.C725fs	frameshiftDeletion	Pathogenic	Damaging
c.1170_1171delCCinsTT	p.P391S	missense	Pathogenic	Damaging	COSM99942: Squamous cell carcinoma
c.3902_3902AA		frameshift substitution
c.1604_1605delCCinsTT	p.T535I	missense	Pathogenic	Damaging
c.6364_6365TT		nonframeshift substitution
c.7022C>T	p.S2341F	missense	Uncertain significance
c.1363G>A	p.E455K	missense	Oncogenic	Deleterious	Basal Cell Carcinoma (UNIGE, Nat Genet 2016); Lung Adenocarcinoma AND Head and Neck Squamous Cell Carcinoma (TCGA, PanCancer Atlas)
c.5795dupT	p.L1932fs	frameshift insertion	Pathogenic	Damaging
c.4010delC	p.P1337fs	frameshift deletion	Pathogenic	Damaging
c.3874delC	p.H1292fs	frameshift deletion	Pathogenic	Damaging
c.2800delC	p.L934fs	frameshift deletion	Pathogenic	Damaging
c.1203_1212TCGGGTACG		frameshift substitution
c.2925C>A	p.F975L	missense	Pathogenic	Damaging
c.388_389del	p.P130fs	frameshift deletion	Pathogenic	Damaging
c.331_339CTGCCGCAACG		frameshift substitution
c.1203_1206TC		frameshift substitution
c.1315C>T	p.Q439*	nonsense	Pathogenic	Damaging
DPP10 alterations
Nucleotidic change	Amminoacidic change	Mutation Type	Clinical implication	In silico prediction of protein functional effect	Databases variant occurrence
c.1291T>A	p.Y431N	missense	Uncertain significance	Damaging
c.461delC	p.T154fs	frameshift deletion	Pathogenic
c.61G>A	p.E21K	missense	Likely pathogenic	Damaging	dbSNP ID: rs1278855062, Skin Cutaneous Melanoma (TCGA, PanCancer Atlas)
c.1195C>T	p.H399Y	missense	Uncertain significance
c.2347G>A	p.E783K	missense	Uncertain significance
c.1927A>G	p.K643E	missense	Uncertain significance
c.13G>T	p.A5S	missense	Uncertain significance
c.1229_1234AGTGAGCA		frameshift substitution
c.1301_1307ACTACTC		nonframeshift substitution
c.1471dupT	p.L490fs	frameshift insertion	Pathogenic	Damaging
c.1301_1312ACTACTCAAAAAAT		frameshift substitution
c.1222-2A>G	p.?	splicing	Pathogenic	Damaging
c.514C>T	p.P172S	missense	Uncertain significance		Skin Cutaneous Melanoma (TCGA, PanCancer Atlas)
c.1090T>G	p.S364A	missense	Uncertain significance
c.46T>A	p.S16T	missense	Polymorphism(Mutation taster)		Lung Squamous Cell Carcinoma (TCGA, PanCancer Atlas)
c.1850G>A	p.R617Q	missense	Likely Benign		dbSNP ID: rs139513150; Uterine Corpus Endometrial Carcinoma (TCGA, PanCancer Atlas)
c.1940delT	p.I647fs	frameshift deletion	Pathogenic	Damaging
c.1636C>T	p.P546S	missense	Uncertain significance		Skin Cutaneous Melanoma (TCGA, PanCancer Atlas)
c.2000delT	p.L667fs	frameshift deletion	Pathogenic	Damaging
c.392C>T	p.S131L	missense	Uncertain significance
c.50A>G	p.K17R	missense	Uncertain significance
c.1927delA	p.K643fs	frameshift deletion	Pathogenic	Damaging
c.1589T>C	p.I530T	missense	Uncertain significance
c.496G>A	p.E166K	missense	Likely pathogenic	Damaging
c.2209G>A	p.E737K	missense	Uncertain significance
c.1540A>T	p.I514L	missense	Uncertain significance
c.830G>A	p.G277E	missense	Pathogenic	Damaging	Basal Cell Carcinoma (UNIGE, Nat Genet 2016)
c.247G>A	p.D83N	missense	Pathogenic	Damaging	dbSNP ID: rs147078556; Basal Cell Carcinoma (UNIGE, Nat Genet 2016)
DPH3 promoter
Nucleotidic change	Amminoacidic change	Mutation Type
c.-121 C>T	p.?	promoter
c.-122 C>T	p.?	promoter
-125C>T	p.?	promoter
-150C>T	p.?	promoter
c.-121/122 CC>TT	p.?	promoter
-189 C>T	p.?	promoter
-114 C>T	p.?	promoter
-108 C>T	p.?	promoter
-76 C>T	p.?	promoter
TERT promoter
Nucleotidic change	Amminoacidic change	Mutation Type
c.-146 C>T	p.?	promoter
c.-124 C>T	p.?	promoter
c.-138/-139 CC>TT	p.?	promoter
c.-124/125 CC>TT	p.?	promoter
-138 C>T	p.?	promoter
-101 C>T	p.?	promoter
-102 C>T	p.?	promoter
-126 C>T	p.?	promoter
