# Supplementary material for: Molecular alterations in basal cell carcinoma subtypes
Source: Sci Rep. 2021 Jun 24;11:13206. doi: 10.1038/s41598-021-92592-3 (PMC8225846; doi:10.1038/s41598-021-92592-3)
Supplement: Supplementary file 4 — Supplementary Information 4. [file 41598_2021_92592_MOESM4_ESM.xlsx]

## Sheet: matched samples
Supplementary Table S4. Clinical and molecular features of patients and tumours
ID	ID patient	Age at diagosis	Gender	Anatomical site	Hystotype	Ulceration	N. BCC	Multiple BCC	Acute sun exposure days/years	Acute sun exposure	Professional sun exposure	Use of sunscreens	Fototype	Nevi count	Solar Lentigos	History sunburn	History of other skin cancer	History of other cancer	Immunosoppression	Family history of cancer	CSMD2				NOTCH2				DPP10				DPH3 promoter				STEAP4					SMO				CSMD1
BCC_01	1	81	F	0	1	2	1	0	<15	0	0	1	IV	10-30	2	1	0	0	0	0	0				0				0				1	c.-114C>T	p.?, p.?	unknown, unknown	0					0				1	c.6971T>A	p.Val2324Asp	missense
																																		c.-121G>A	p.?, p.?	unknown, unknown											c.1748C>T	p.Ser583Leu	missense
																																		c.-125G>A	p.?, p.?	unknown, unknown
BCC_02	2	38	F	1	0	2	5	2	15-30	1	0	1	III	<10	0	0	0	1	1	1	0				0				0				1	c.-121G>A	p.?, p.?	unknown, unknown	0					0				0
BCC_03	3	42	F	1	1	2	1	0	<15	0	1	0	III	30-50	3	0	0	1	0	1	0				0				1	NM_001178034:exon14 c.1303T>A	p.Tyr435Asn	missense	1	c.-121G>A	p.?, p.?	unknown, unknown	0					0				1	NM_033225:exon36:c.5529dupA	p.V1844fs	frameshift insertion
																														NM_001321909:exon5:c.344delC	p.T115fs	frameshift deletion															NM_033225:exon16:c.2400delT	p.F800fs	frameshift deletion
BCC_04	4																				0				0				0				0				0					0				1	c.1116G>A	p.(=)	synonymous
		69	F	0	1	1	1	0	<15	0	0	0	II	<10	1	1	0	0	0	1																											c.442C>T	p.Pro148Ser	missense
BCC_05	5	78	M	1	0	1	3	1	<15	0	0	0	II	30-50	3	0	0	0	0	0	0				0				0				1	c.-121G>A	p.?, p.?	unknown, unknown	0					0				0	c.7080C>T	p.(=)	synonymous
BCC_06	6	68	F	0	1	0	1	0	15-30	1	0	3	III	10	1	1	1	2	1	2	0				0				1	c.73G>A	p.Glu25Lys	missense	1	c.-121G>A	p.?, p.?	unknown, unknown	0					0				1	c.8323C>T	p.Arg2775Ter	stop gain
																														c.1056C>T	p.(=)	synonymous															c.3863G>A	p.Arg1288Gln	missense
																														NM_001321913:exon11:c.C433T	p.H145Y	nonsynonymous SNV															c.2678C>T	p.Ser893Phe	missense
																														c.2359G>A	p.Glu787Lys	missense															c.1867C>T	p.His623Tyr	missense
																																															NM_033225:exon14:c.C1801T	p.P601S	missense
																																															NM_033225:exon7:c.G985A	p.D329N	missense
BCC_07	7	77	M	1	1	1	1	0	30-60	2	1	3	III	30-50	1	1	0	0	0	1	0				0				0				0				0					0				0
BCC_08	8	82	M	0	1	0	3	1	>90	3	0	3	III	30-50	3	1	1	0	0	1	0				0				0				0				0					0				0
BCC_09	9	50	F	1	1	2	15	2	15-30	1	1	3	III	30-50	2	1	0	0	0	1	0				0				1	NM_001321913:exon19:c.A1165G	p.K389E	nonsynonymous SNV	0				0					0				0
BCC_10	10	58	M	1	0	1	1	0	<15	0	1	1	II	30-50	3	1	0	0	0	0	0				0				0				0				0					0				1	NM_033225:exon28:c.4408_4409TT		nonframeshift substitution
																																															NM_033225:exon22:c.G3409A	p.E1137K	nonsynonymous SNV
BCC_11	11	77	M	1	0	1	1	0	15-30	1	0	3	II	10	4	0	1	0	0	2	0				0				1	c.2091G>A	p.(=)	synonymous	0				0					0				1	NM_033225:exon70: c.10536-1G>A	p.?	splicing
																														NM_001178034:exon6:c.473delC	p.T158fs	frameshift deletion															c.10505C>T	p.Ser3502Leu	missense
																																															c.8960G>A	p.Gly2987Glu	missense
																																															NM_033225:exon63:c.9723_9731TCAGGTGCAGA		frameshift substitution
																																															c.7638G>A	p.(=)	synonymous
																																															c.7099C>T	p.Gln2367Ter	nonsense
																																															c.5999G>A	p.Cys2000Tyr	missense
																																															NM_033225:exon52:c.G8021A	p.R2674Q	nonsynonymous SNV
																																															NM_033225:exon51:c.T7836G	p.D2612E	nonsynonymous SNV
																																															c.1540G>A	p.Gly514Arg	missense
																																															c.1148G>A	p.Gly383Glu	missense
BCC_12	12	71	M	1	0	1	1	0	15-30	1	0	3	III	10	4	0	0	0	0	2	0				0				0				0				0					0				0
BCC_13	13	74	M	1	0	1	4	2	60-90	3	1	3	III	30-50	3	0	0	0	0	1	0				0				0	NM_001321907:exon1:c.C24T:p.S8S	p(=)	synonymous SNV	1	c.-121G>A	p.?, p.?	unknown, unknown	0					0				1	c.4713G>A	p.Met1571Ile	missense
BCC_14	14	72	M	1	0	1	1	0	<15	0	0	3	III	30-50	1	1	0	0	0	0	0				0				0				0				0					0				1	c.3086C>T	p.Ser1029Leu	missense
BCC_15	15	93	F	1	0	1	4	2	<15	0	0	0	III	10-30	1	0	0	0	0	1	0				0				0				0				0					0				1	NM_033225:exon18:c.G2623A	p.D875N	nonsynonymous SNV
BCC_16	16	68	F	1	1	1	2	1	<15	0	0	0	II	10-30	1	1	0	0	0	0	0				0				0				1	c.-122G>A	p.?, p.?	unknown, unknown	0					0				1	c.9259C>T	p.Pro3087Ser	missense
BCC_17	17	75	F	0	0	1	1	0	<15	0	0	0	I	10-30	1	0	0	0	0	0	0				0				1	NM_001321907:exon1:c.G13T	p.A5S	nonsynonymous SNV	0				0					0				1	NM_033225:c.*32C>T	UTR3
																																															c.4593G>A	p.(=)	synonymous
																																															c.3001G>A	p.Gly1001Arg	missense
																																															NM_033225:exon14:c.G1967A	p.G656D	nonsynonymous SNV
BCC_18	18	32	F	1	0	1	1	0	15-30	1	0	1	II	10-30	0	1	0	0	0	0	0				0				0				0				0					0				1	NM_033225:exon32:c.4985-2->T		splicing
BCC_19	19	75	F	1	0	1	7	2	<15	0	0	1	III	<10	1	0	0	0	0	0	0				0				1	NM_001321913:exon12:c.467_472AGTGAGCA		frameshift substitution	0				0					0				0
BCC_20	20	47	F	1	0	1	1	0	15-30	1	0	1	III	10-30	2	1	0	0	0	0	0				0				1	NM_001321913:exon12:c.539_545ACTACTC		nonframeshift substitution	1	c.-121G>A	p.?, p.?	unknown, unknown	0					0				1	NM_033225:exon53:c.8045_8056TCCCCAGACCCGAT		frameshift substitution
																														NM_001321913:exon14:c.709dupT:p.L236fs		frameshift insertion															NM_033225:exon22:c.3378delinsATA		frameshift substitution
																																															NM_033225:exon15:c.2159_2160insCT	p.S720fs	frameshift insertion
BCC_21	21	90	F	1	0	1	7	2	>90	3	1	3	III	10-30	3	0	0	0	0	1	0				0				1	NM_001321913:exon12:c.539_550ACTACTCAAAAAAT		frameshift substitution	1	c.-121G>A	p.?, p.?	unknown, unknown	0					0				1	NM_033225:exon26:c.3990_3991insG	p.I1331fs	frameshift insertion
																																															NM_033225:exon64:c.9977delA	p.K3326fs	frameshift deletion
BCC_22	22	85	M	1	1	1	3	1	15-30	1	0	1	III	<10	1	1	0	0	0	0	0				0				1	NM_001321913:exon12:c.460-2A>G		splicing	0				0					0				1	c.2462C>T	p.Ser821Leu	missense
BCC_23	23	75	F	1	0	1	2	1	<15	0	1	3	II	<10	1	1	0	0	0	1	0				0				0				0				0					0				0
BCC_24		75		2	0	1	2														0				0				0	NM_001178034:exon13:c.C1137A:p.P379P	p.(=)	synonymous	0				0					0				1	c.4018G>A	p.Asp1340Asn	missense
																																															c.2011C>T	p.Arg671Cys	missense
																																															NM_033225:exon14:c.G1807A	p.E603K	nonsynonymous SNV
																																															NM_033225:exon13:c.C1629T:p.F543F	p.(=)	synonymous
BCC_25	24	51	F	1	0	1	6	2	15-30	1	1	0	II	30-50	3	1	0	0	0	0	0				0				1	NM_001178034:exon7:c.526C>T	p.Pro176Ser	missense	1	c.-150G>A	p.?, p.?	unknown, unknown	0					0				1	c.3875C>T	p.Pro1292Leu	missense
																														NM_001178034:exon12: c.1102T>G	p.Ser368Ala	missense															c.3826G>A	p.Glu1276Lys	missense
																														NM_001321907:exon1:c.T46A:p.S16T,DPP10:NM_020868:exon1:c.T46A	p.S16T	nonsynonymous SNV															c.3164G>A	p.Arg1055Gln	missense
																														NM_001321907:exon1:c.A50G:p.K17R,DPP10:NM_020868:exon1:c.A50G	p.K17R	nonsynonymous SNV															c.3019A>G	p.Thr1007Ala	missense
																																															c.845C>T	p.Pro282Leu	missense
																																															c.206G>A	p.Arg69Lys	missense
																																															c.5904_5905delCCinsTT	p.(=)	nonframeshift substitution
																																															NM_033225:exon60:c.G9328A	p.G3110R	nonsynonymous SNV
BCC_26	25	61	F	1	0	1	1	0	60-90	3	1	1	II	10-30	1	1	1	0	0	0	0				0				0				1	c.-121G>A	p.?, p.?	unknown, unknown	0					0				0
BCC_27	26	67	M	0	1	1	1	0	>90	3	1	3	II	<10	3	0	0	0	0	1	0				0				1	NM_001178034:exon20: c.1862G>A	p.Arg621Gln	missense	1	c.-121G>A	p.?, p.?	unknown, unknown	0					0				1	NM_033225:exon14: c.2011C>T	p.Arg671Cys	missense
																														NM_001178034:exon23:c.G2103A:p.K701K	p.(=)	synonymous															NM_033225:exon24:c.G3691A	p.Asp1231Asn	missense
																														NM_001178034:exon21:c.1952delT	p.I651fs	frameshift deletion
BCC_28	27	77	M	1	1	1	2	1	30-60	2	0	1	II	<10	1	0	0	0	0	0	0				0				1	NM_001178034:exon19:c.1648C>T	p.Pro550Ser	missense	1	c.-121GG>AA	p.?, p.?	unknown, unknown	0					0				1	c.3532C>T	p.Leu1178Phe	missense
BCC_29	28	45	M	1	1	0	1	0	15-30	1	1	1	III	10-30	1	1	0	0	0	0	0				0				0				1	c.-121G>A	p.?, p.?	unknown, unknown	0					0				0
BCC_30	29	57	M	1	1	1	1	0	<15	0	0	0	II	>100	1	1	1	0	0	0	0				0				0				0				0					0				1	NM_033225:exon30:c.G4843A	p.D1615N	nonsynonymous SNV
																																															NM_033225:exon19:c.G2794C	p.G932R	nonsynonymous SNV
BCC_31	30	83	M	1	0	1	1	0	<15	0	1	0	II	10-30	1	1	1	0	0	0	0				0				0				1	c.-150G>A	p.?, p.?	unknown, unknown	0					0				1	CSMD1:NM_033225:exon15:c.C2107T	p.P703S	missense
BCC_32	31	75	F	1	0	1	3	1	<15	0	0	0	III	10-30	2	0	0	1	0	1	0				0				0				1	c.-121G>A	p.?, p.?	unknown, unknown	0					0				1	c.9373G>A	p.Asp3125Asn	missense
																																		c.-122G>A	p.?, p.?	unknown, unknown											c.6389G>A	p.Gly2130Glu	missense
BCC_33	32	75	F	1	0	1	2	1	<15	0	0	1	III	10-30	1	0	0	1	0	1	0				0				0				1	c.-121G>A	p.?, p.?	unknown, unknown	0					0				1	NM_033225:exon14:c.C2011T	p.R671C	nonsynonymous SNV
																																															c.4624C>T	p.Arg1542Trp	missense
BCC_34	33	40	M	0	0	1	1	0	15-30	1	1	1	III	50-100	2	0	0	0	0	1	0				0				0				0				0					0				0
BCC_35	34	54	F	1	1	0	1	0	15-30	1	0	0	II	10-30	1	1	0	0	0	1	0				0				0				0				0					0				1	c.2955G>A	p.(=)	synonymous
																																															c.2851C>T	p.Pro951Ser	missense
																																															c.2733C>T	p.(=)	synonymous
BCC_36	35	73	M	1	0	1	5	2	<15	0	1	0	III	10-30	3	1	0	1	0	0	0				0				1	NM_001178034:exon10:c.C879T:p.N293N	p.(=)	synonymous	1	c.-189G>A	p.?, p.?	unknown, unknown	0					0				1	c.7354G>A	p.Gly2452Arg	missense
																														NM_001321913:exon19:c.1178delT	p.I393fs	frameshift deletion															c.5449G>T	p.Gly1817Cys	missense
																														NM_001321913:exon20:c.1238delT	p.L413fs	frameshift deletion															c.5291G>A	p.Arg1764Gln	missense
																																															c.5010C>T	p.(=)	synonymous
																																															c.4638C>T	p.(=)	synonymous
																																															c.2999C>T	p.Thr1000Ile	missense
																																															c.1875C>T	p.(=)	synonymous
																																															c.1636_1637delGGinsAA	p.Gly546Lys	missense
																																															c.616G>A	p.Gly206Arg	missense
																																															NM_033225:exon64:c.9881delT	p.F3294fs	frameshift deletion
																																															NM_033225:exon53:c.8045_8056TCCCCAGACCCGAT		frameshift substitution
																																															NM_033225:exon16:c.2400delT	p.F800fs	frameshift deletion
																																															NM_033225:exon14:c.G1815A:p.G605G		synonymous SNV
																																															NM_033225:exon4:c.572_580TGGTGCA		frameshift substitution
																																															c.384G>A	p.(=)	synonymous
BCC_37	36	46	F	0	1	1	1	2	15-30	1	1	1	II	30-50	1	1	0	0	0	0	0				0				0				1	c.-125G>A	p.?, p.?	unknown, unknown	0					0				1	c.6940A>G	p.Thr2314Ala	missense
BCC_38	37	81	M	1	1	1	3	1	<15	0	0	2	II	<10	3	0	0	0	0	1	0				0				0				1	c.-121G>A	unknown, unknown		0					0				1	NM_033225:exon24:c.A3645C:p.V1215V	p.(=)	synonymous
																																															NM_033225:exon64:c.9977delA	p.K3326fs	frameshift deletion
																																															NM_033225:exon4:c.572_580TGGTGCA		frameshift substitution
BCC_39	38	68	M	0	1	1	1	0	15-30	1	1	3	II	<10	2	1	0	0	0	1	0				0				1	NM_001178034:exon5:c.C404T:p.S135L	p.Ser135Leu	missense	0				0					0				1	NM_033225:exon14:c.G1807A	p.E603K	nonsynonymous SNV
BCC_40	39	83	M	0	1	1	1	0	15-30	1	1	3	III	10-30	3	1	1	0	0	1	0				0				1	NM_001321907:exon1:c.A50G	p.K17R	nonsynonymous SNV	1	c.-76G>A	p.?, p.?	unknown, unknown	0					0				1	NM_033225:exon24:c.3789G>A	p.(=)	synonymous
																														NM_001321913:exon19:c.1165delA	p.K389fs	frameshift deletion															NM_033225:exon14:c.C1982T:p.S661F	p.Ser661Phe	missense
BCC_41	40	68	M	1	0	2	2	1	15-30	1	1	3	III	<10	3	0	0	0	0	1	0				0				0				1	c.-121G>A	p.?, p.?	unknown, unknown	0					0				1	NM_033225:exon44:c.6641G>A	p.Gly2214Glu	missense
																																		c.-122G>A	p.?, p.?	unknown, unknown											CSMD1:NM_033225:exon21:c.3271C>T	p.Arg1091Cys	missense
																																															NM_033225:exon20:c.C3105T:p.I1035I	p.(=)	synonymous
BCC_42	41	69	F	1	0	1	1	0	30-60	2	0	2	II	<10	3	1	0	0	0	0	0				0				0				1	c.-121G>A	p.?, p.?	unknown, unknown	0					0				1	CSMD1:NM_033225:exon19:c.G2895A:p.G965G	p.(=)	synonymous
																																															c.310G>A	p.G104R	missense
BCC_43	42	73	M	2	0	2	1	0	30-60	2	1	3	II	50-100	3	1	0	2	1	2	0				0				0				0				0					0				1	c.7877C>T	p.Ser2626Phe	missense
																																															c.6564C>T	p.(=)	synonymous
																																															c.5418C>T	p.(=)	synonymous
																																															c.5377G>A	p.Asp1793Asn	missense
																																															c.4578C>T	p.(=)	synonymous
																																															c.2984C>T	p.Pro995Leu	missense
																																															c.1055C>T	p.Pro352Leu	missense
																																															c.581C>T	p.Ser194Leu	missense
																																															c.517C>T	p.Pro173Ser	missense
BCC_44	43	68	M	1	0	0	1	0	<15	0	1	3	III	<30	1	0	0	2	1	1	0				0				1	NM_001321913:exon16:c.T827C	p.I276T	nonsynonymous SNV	0				0					0				1	NM_033225:exon4:c.C501T:p.I167I	p.(=)	synonymous
																																															c.442C>T	p.Pro148Ser	missense
																																															NM_033225:exon22:c.G3409A	p.E1137K	nonsynonymous SNV
																																															NM_033225:exon19:c.T2814A	p.S938R	nonsynonymous SNV
BCC_45	44	80	M	0	1	0	1	0	15-30	1	0	3	II	30-50	2	1	0	0	0	0	0				0				1	NM_001178034:exon7:c.G508A	p.E170K	missense	1	c.-122G>A	p.?, p.?	unknown, unknown	0					0				0
																														NM_001178034:exon25:c.G2221A	p.E741K	missense
BCC_46	45	71	M	0	1	0	1	0	15-30	1	0	3	II	<10	0	1	1	1	0	1	0				0				0				0				0					0				0
BCC_47	46	76	M	1	1	2	1	0	<15	0	1	3	III	<20	1	1	0	0	0	0	0				0				0				1	c.-121G>A	p.?, p.?	unknown, unknown	0					0				1	c.911G>A	p.Gly304Glu	missense
																																															NM_033225:exon42:c.C6413T	p.P2138L	nonsynonymous SNV
BCC_48	47	81	F	2	1	1	1	0	<15	0	0	3	II	<20	1	1	1	0	0	0	0				0				0				0				0					0				0
BCC_49	48	40	F	1	1	1	4	2	<15	0	0	0	III	10_30	0	1	0	1	1	1	0				0				0				0				0					0				0
BCC_50	49	71	F	1	1	1	3	1	30-60	2	0	0	III	10_30	1	1	0	1	0	1	0				0				1	NM_001178034:exon18:c.A1552T	p.Ile518Leu	missense	1	c.-121G>A	p.?, p.?	unknown, unknown	0					0				0
BCC_51	50	38	F	0	1	1	1	0	15-30	1	0	0	II	<30	0	1	0	0	0	1	0				0				0				0				0					0				1	c.5824G>A	p.Glu1942Lys	missense
BCC_52	51	68	M	0	1	0	4	2	30-60	2	0	3	III	10_30	3	0		0	0	0	0				0				1	NM_001178034:exon9:c.G842A	p.G281E	missense	0				0					0				1	c.10284C>T	p.(=)	synonymous
																														NM_001178034:exon23:c.G2091A:p.G697G	p.(=)	synonymous															c.5010C>T	p.(=)	synonymous
																																															NM_033225:exon26:c.4106_4107insT	p.D1369fs	frameshift insertion
BCC_53		68	M	1	1	0	4	2	30-60	2	0	3	III	10_30	3		0	0	0	0	0				0				0				0				0					0				1	c.772G>A	p.Gly258Arg	missense
																																															c.632C>A	p.Thr211Asn	missense
																																															NM_033225:exon26:c.T4129C	p.S1377P	nonsynonymous SNV
																																															c.10483C>T	p.Pro3495Ser	missense
BCC_54	52	42	F	1	1	1	1	0	<15	0	0	1	II	>100	0	1	0	0	0	1	0				0				0				0				0					0				0
BCC_55	53	54	M	0	1	1	7	2	<15	0	0	1	III	<10	2	1	0	0	1	0	0				0				1	NM_001178034:exon3:c.G259A:p.D87N	p.Asp87Asn	missense	1	c.-121G>A	p.?, p.?	unknown, unknown	0					0				0
BCC_56	54	47	F	1	1	1	1	0	15-30	1	0	0	II	30-50	2	1	0	0	0	1	0				0				0				1	c.-108C>T	p.?, p.?	unknown, unknown	0					0				0
BCC_57	55	70	F	2	1	1	15	2	30-60	2	1	1	II	10_30	3	1	0	1	0	0	0				0				0				0				0					0				1	NM_033225:exon15:c.G2228A	p.G743E	misense_rs376006949
[truncated: 15 more columns]
